# Supplementary material for: Differential Expression Profiles of Cell-to-Matrix-Related Molecules in Adrenal Cortical Tumors: Diagnostic and Prognostic Implications
Source: J Pers Med. 2021 May 6;11(5):378. doi: 10.3390/jpm11050378 (PMC8148197; doi:10.3390/jpm11050378)
Supplement: Supplementary file 1 [file jpm-11-00378-s001.zip]

Archive with 1 entries (1 files):
- jpm-1179731-supplementary.xlsx
