# Supplementary material for: Differential Expression Profiles of Cell-to-Matrix-Related Molecules in Adrenal Cortical Tumors: Diagnostic and Prognostic Implications
Source: J Pers Med. 2021 May 6;11(5):378. doi: 10.3390/jpm11050378 (PMC8148197; doi:10.3390/jpm11050378)
Supplement: Supplementary file 1 [file jpm-11-00378-s001.zip › jpm-1179731-supplementary.xlsx]

## Sheet: Foglio1
RefSeq	Symbol	Description	Gene Name
NM_006988	ADAMTS1	ADAM metallopeptidase with thrombospondin type 1 motif, 1	C3-C5/METH1
NM_139028	ADAMTS13	ADAM metallopeptidase with thrombospondin type 1 motif, 13	C9orf8/DKFZp434C2322
NM_007037	ADAMTS8	ADAM metallopeptidase with thrombospondin type 1 motif, 8	ADAM-TS8/METH2
NM_005163	AKT1	V-akt murine thymoma viral oncogene homolog 1	AKT/PKB
NM_001146	ANGPT1	Angiopoietin 1	AGP1/AGPT
NM_001147	ANGPT2	Angiopoietin 2	AGPT2/ANG2
NM_014495	ANGPTL3	Angiopoietin-like 3	ANGPT5
NM_001039667	ANGPTL4	Angiopoietin-like 4	ANGPTL2/ARP4
NM_001150	ANPEP	Alanyl (membrane) aminopeptidase (aminopeptidase N, aminopeptidase M, microsomal aminopeptidase, CD13, p150)	APN/CD13
NM_001702	BAI1	Brain-specific angiogenesis inhibitor 1	FLJ41988
NM_002986	CCL11	Chemokine (C-C motif) ligand 11	SCYA11
NM_002982	CCL2	Chemokine (C-C motif) ligand 2	GDCF-2/GDCF-2 HC11
NM_000610	CD44	CD44 antigen (Indian blood group)	CDW44/ECMR-III
NM_004360	CDH1	Cadherin 1, type 1, E-cadherin (epithelial)	Arc-1/CDHE
NM_001795	CDH5	Cadherin 5, type 2, VE-cadherin (vascular epithelium)	7B4/CD144
NM_003278	CLEC3B	C-type lectin domain family 3, member B	DKFZp686H17246/TN
NM_001843	CNTN1	Contactin 1	F3/GP135
NM_080629	COL11A1	Collagen, type XI, alpha 1	CO11A1/COLL6
NM_004370	COL12A1	Collagen, type XII, alpha 1	COL12A1L
NM_021110	COL14A1	Collagen, type XIV, alpha 1 (undulin)	UND
NM_001855	COL15A1	Collagen, type XV, alpha 1	COL15A1
NM_001856	COL16A1	Collagen, type XVI, alpha 1	447AA/FP1572
NM_030582	COL18A1	Collagen, type XVIII, alpha 1	KNO
NM_000088	COL1A1	Collagen, type I, alpha 1	OI4/aa 694-711
NM_001846	COL4A2	Collagen, type IV, alpha 2	FLJ22259
NM_000091	COL4A3	Collagen, type IV, alpha 3 (Goodpasture antigen)	TUMSTATIN
NM_000093	COL5A1	Collagen, type V, alpha 1	COL5A1
NM_001848	COL6A1	Collagen, type VI, alpha 1	OPLL
NM_001849	COL6A2	Collagen, type VI, alpha 2	DKFZp586E1322/PP3610
NM_000094	COL7A1	Collagen, type VII, alpha 1 (epidermolysis bullosa, dystrophic, dominant and recessive)	EBD1/EBDCT
NM_001850	COL8A1	Collagen, type VIII, alpha 1	MGC9568
NM_004385	CSPG2	Chondroitin sulfate proteoglycan 2 (versican)	DKFZp686K06110/VERSICAN
NM_001901	CTGF	Connective tissue growth factor	CCN2/IGFBP8
NM_001903	CTNNA1	Catenin (cadherin-associated protein), alpha 1, 102kDa	CAP102
NM_001904	CTNNB1	Catenin (cadherin-associated protein), beta 1, 88kDa	CTNNB
NM_001331	CTNND1	Catenin (cadherin-associated protein), delta 1	CAS/CTNND
NM_001332	CTNND2	Catenin (cadherin-associated protein), delta 2 (neural plakophilin-related arm-repeat protein)	GT24/NPRAP
NM_001511	CXCL1	Chemokine (C-X-C motif) ligand 1 (melanoma growth stimulating activity, alpha)	GRO1/GROa
NM_001565	CXCL10	Chemokine (C-X-C motif) ligand 10	C7/IFI10
NM_002090	CXCL3	Chemokine (C-X-C motif) ligand 3	CINC-2b/GRO3
NM_002994	CXCL5	Chemokine (C-X-C motif) ligand 5	ENA-78/SCYB5
NM_002993	CXCL6	Chemokine (C-X-C motif) ligand 6 (granulocyte chemotactic protein 2)	CKA-3/GCP-2
NM_002416	CXCL9	Chemokine (C-X-C motif) ligand 9	CMK/Humig
NM_001953	ECGF1	Endothelial cell growth factor 1 (platelet-derived)	MNGIE/PDECGF
NM_004425	ECM1	Extracellular matrix protein 1	ECM1
NM_001400	EDG1	Endothelial differentiation, sphingolipid G-protein-coupled receptor, 1	CHEDG1/D1S3362
NM_182685	EFNA1	Ephrin-A1	B61/ECKLG
NM_004952	EFNA3	Ephrin-A3	EFL2/EPLG3
NM_004093	EFNB2	Ephrin-B2	EPLG5/HTKL
NM_001963	EGF	Epidermal growth factor (beta-urogastrone)	URG
NM_000118	ENG	Endoglin (Osler-Rendu-Weber syndrome 1)	CD105/END
NM_004444	EPHB4	EPH receptor B4	HTK/MYK1
NM_001432	EREG	Epiregulin	ER
NM_000800	FGF1	Fibroblast growth factor 1 (acidic)	AFGF/ECGF
NM_002006	FGF2	Fibroblast growth factor 2 (basic)	BFGF/FGFB
NM_000142	FGFR3	Fibroblast growth factor receptor 3 (achondroplasia, thanatophoric dwarfism)	ACH/CD333
NM_004469	FIGF	C-fos induced growth factor (vascular endothelial growth factor D)	VEGF-D/VEGFD
NM_002019	FLT1	Fms-related tyrosine kinase 1 (vascular endothelial growth factor/vascular permeability factor receptor)	FLT/VEGFR1
NM_002026	FN1	Fibronectin 1	CIG/DKFZp686F10164
NM_021973	HAND2	Heart and neural crest derivatives expressed 2	DHAND2/Hed
NM_001523	HAS1	Hyaluronan synthase 1	HAS
NM_000601	HGF	Hepatocyte growth factor (hepapoietin A; scatter factor)	F-TCF/HGFB
NM_001530	HIF1A	Hypoxia-inducible factor 1, alpha subunit (basic helix-loop-helix transcription factor)	HIF-1alpha/HIF1-ALPHA
NM_006665	HPSE	Heparanase	HPA/HPR1
NM_000201	ICAM1	Intercellular adhesion molecule 1 (CD54), human rhinovirus receptor	BB2/CD54
NM_002165	ID1	Inhibitor of DNA binding 1, dominant negative helix-loop-helix protein	ID
NM_002167	ID3	Inhibitor of DNA binding 3, dominant negative helix-loop-helix protein	HEIR-1
NM_024013	IFNA1	Interferon, alpha 1	IFL/IFN
NM_002176	IFNB1	Interferon, beta 1, fibroblast	IFB/IFF
NM_000619	IFNG	Interferon, gamma	IFG/IFI
NM_000618	IGF1	Insulin-like growth factor 1 (somatomedin C)	IGFI
NM_000576	IL1B	Interleukin 1, beta	IL-1/IL1-BETA
NM_000600	IL6	Interleukin 6 (interferon, beta 2)	BSF2/HGF
NM_000584	IL8	Interleukin 8	3-10C/AMCF-I
NM_181501	ITGA1	Integrin, alpha 1	CD49a/VLA1
NM_002203	ITGA2	Integrin, alpha 2 (CD49B, alpha 2 subunit of VLA-2 receptor)	BR/CD49B
NM_002204	ITGA3	Integrin, alpha 3 (antigen CD49C, alpha 3 subunit of VLA-3 receptor)	CD49C/GAP-B3
NM_000885	ITGA4	Integrin, alpha 4 (antigen CD49D, alpha 4 subunit of VLA-4 receptor)	CD49D/IA4
NM_002205	ITGA5	Integrin, alpha 5 (fibronectin receptor, alpha polypeptide)	CD49e/FNRA
NM_000210	ITGA6	Integrin, alpha 6	CD49f
NM_002206	ITGA7	Integrin, alpha 7	Integrin a7
NM_003638	ITGA8	Integrin, alpha 8	Integrin a8
NM_002209	ITGAL	Integrin, alpha L (antigen CD11A (p180), lymphocyte function-associated antigen 1; alpha polypeptide)	CD11A/LFA-1
NM_000632	ITGAM	Integrin, alpha M (complement component receptor 3, alpha; also known as CD11b (p170), macrophage antigen alpha polypeptide)	CD11B/CR3A
NM_002210	ITGAV	Integrin, alpha V (vitronectin receptor, alpha polypeptide, antigen CD51)	CD51/MSK8
NM_002211	ITGB1	Integrin, beta 1 (fibronectin receptor, beta polypeptide, antigen CD29 includes MDF2, MSK12)	CD29/FNRB
NM_000211	ITGB2	Integrin, beta 2 (antigen CD18 (p95), lymphocyte function-associated antigen 1; macrophage antigen 1 (mac-1) beta subunit)	CD18/LAD
NM_000212	ITGB3	Integrin, beta 3 (platelet glycoprotein IIIa, antigen CD61)	CD61/GP3A
NM_000213	ITGB4	Integrin, beta 4	CD104
NM_002213	ITGB5	Integrin, beta 5	Integrin b5
NM_000214	JAG1	Jagged 1 (Alagille syndrome)	AGS/AHD
NM_000216	KAL1	Kallmann syndrome 1 sequence	ADMLX/HHA
NM_002253	KDR	Kinase insert domain receptor (a type III receptor tyrosine kinase)	CD309/FLK1
NM_005559	LAMA1	Laminin, alpha 1	LAMA
NM_000426	LAMA2	Laminin, alpha 2 (merosin, congenital muscular dystrophy)	LAMM
NM_000227	LAMA3	Laminin, alpha 3	E170/LAMNA
NM_005560	LAMA5	Laminin, alpha 5	KIAA1907
NM_002291	LAMB1	Laminin, beta 1	CLM
NM_000228	LAMB3	Laminin, beta 3	LAMNB1
NM_002293	LAMC1	Laminin, gamma 1 (formerly LAMB2)	LAMB2
NM_007015	LECT1	Leukocyte cell derived chemotaxin 1	BRICD3/CHM-I
NM_000230	LEP	Leptin (obesity homolog, mouse)	OB/OBS
NM_002391	MDK	Midkine (neurite growth-promoting factor 2)	MK/NEGF2
NM_002421	MMP1	Matrix metallopeptidase 1 (interstitial collagenase)	CLG/CLGN
NM_002425	MMP10	Matrix metallopeptidase 10 (stromelysin 2)	SL-2/STMY2
NM_005940	MMP11	Matrix metallopeptidase 11 (stromelysin 3)	SL-3/ST3
NM_002426	MMP12	Matrix metallopeptidase 12 (macrophage elastase)	HME/MME
NM_002427	MMP13	Matrix metallopeptidase 13 (collagenase 3)	CLG3
NM_004995	MMP14	Matrix metallopeptidase 14 (membrane-inserted)	MMP-X1/MT1-MMP
NM_002428	MMP15	Matrix metallopeptidase 15 (membrane-inserted)	MT2-MMP/MTMMP2
NM_005941	MMP16	Matrix metallopeptidase 16 (membrane-inserted)	MMP-X2/MT-MMP2
NM_004530	MMP2	Matrix metallopeptidase 2 (gelatinase A, 72kDa gelatinase, 72kDa type IV collagenase)	CLG4/CLG4A
NM_002422	MMP3	Matrix metallopeptidase 3 (stromelysin 1, progelatinase)	SL-1/STMY
NM_002423	MMP7	Matrix metallopeptidase 7 (matrilysin, uterine)	MMP-7/MPSL1
NM_002424	MMP8	Matrix metallopeptidase 8 (neutrophil collagenase)	CLG1/HNC
NM_004994	MMP9	Matrix metallopeptidase 9 (gelatinase B, 92kDa gelatinase, 92kDa type IV collagenase)	CLG4B/GELB
NM_000615	NCAM1	Neural cell adhesion molecule 1	CD56/MSK39
NM_004557	NOTCH4	Notch homolog 4 (Drosophila)	INT3/NOTCH3
NM_003873	NRP1	Neuropilin 1	CD304/DKFZp686A03134
NM_003872	NRP2	Neuropilin 2	NP2/NPN2
NM_002607	PDGFA	Platelet-derived growth factor alpha polypeptide	PDGF-A/PDGF1
NM_000442	PECAM1	Platelet/endothelial cell adhesion molecule (CD31 antigen)	CD31/PECAM-1
NM_002619	PF4	Platelet factor 4 (chemokine (C-X-C motif) ligand 4)	CXCL4/SCYB4
NM_002632	PGF	Placental growth factor, vascular endothelial growth factor-related protein	PLGF/PlGF-2
NM_002658	PLAU	Plasminogen activator, urokinase	ATF/UPA
NM_000301	PLG	Plasminogen	DKFZp779M0222
NM_020405	PLXDC1	Plexin domain containing 1	DKFZp686F0937/TEM3
NM_021935	PROK2	Prokineticin 2	BV8/KAL4
NM_000962	PTGS1	Prostaglandin-endoperoxide synthase 1 (prostaglandin G/H synthase and cyclooxygenase)	COX1/COX3
NM_000450	SELE	Selectin E (endothelial adhesion molecule 1)	CD62E/ELAM
NM_000655	SELL	Selectin L (lymphocyte adhesion molecule 1)	CD62L/LAM-1
NM_003005	SELP	Selectin P (granule membrane protein 140kDa, antigen CD62)	CD62/CD62P
NM_002615	SERPINF1	Serpin peptidase inhibitor, clade F (alpha-2 antiplasmin, pigment epithelium derived factor), member 1	EPC-1/PEDF
NM_003919	SGCE	Sarcoglycan, epsilon	DYT11/ESG
NM_003118	SPARC	Secreted protein, acidic, cysteine-rich (osteonectin)	ON
NM_003119	SPG7	Spastic paraplegia 7, paraplegin (pure and complicated autosomal recessive)	CAR/CMAR
NM_021972	SPHK1	Sphingosine kinase 1	SPHK
NM_000582	SPP1	Secreted phosphoprotein 1 (osteopontin, bone sialoprotein I, early T-lymphocyte activation 1)	BNSP/BSPI
NM_015136	STAB1	Stabilin 1	CLEVER-1/FEEL-1
NM_000459	TEK	TEK tyrosine kinase, endothelial (venous malformations, multiple cutaneous and mucosal)	CD202B/TIE-2
NM_003236	TGFA	Transforming growth factor, alpha	TFGA
NM_000660	TGFB1	Transforming growth factor, beta 1	CED/DPD1
NM_003238	TGFB2	Transforming growth factor, beta 2	TGF-beta2
NM_004612	TGFBR1	Transforming growth factor, beta receptor I (activin A receptor type II-like kinase, 53kDa)	AAT5/ACVRLK4
NM_003246	THBS1	Thrombospondin 1	THBS/TSP
NM_003247	THBS2	Thrombospondin 2	TSP2
NM_007112	THBS3	Thrombospondin 3	TSP3
NM_003254	TIMP1	TIMP metallopeptidase inhibitor 1	CLGI/EPA
NM_003255	TIMP2	TIMP metallopeptidase inhibitor 2	CSC-21K
NM_000362	TIMP3	TIMP metallopeptidase inhibitor 3 (Sorsby fundus dystrophy, pseudoinflammatory)	HSMRK222/K222
NM_002160	TNC	Tenascin C (hexabrachion)	HXB/TN
NM_000594	TNF	Tumor necrosis factor (TNF superfamily, member 2)	DIF/TNF-alpha
NM_006291	TNFAIP2	Tumor necrosis factor, alpha-induced protein 2	B94
NM_001078	VCAM1	Vascular cell adhesion molecule 1	DKFZp779G2333/INCAM-100
NM_003376	VEGFA	Vascular endothelial growth factor A	VEGF/VEGF-A
NM_005429	VEGFC	Vascular endothelial growth factor C	Flt4-L/VRP
NM_000638	VTN	Vitronectin (serum spreading factor, somatomedin B, complement S-protein)	V75/VNT
